# Supplementary material for: Addressing Challenges When Applying GRADE to Public Health Guidelines: A Scoping Review Protocol and Pilot Analysis
Source: Int J Environ Res Public Health. 2022 Jan 16;19(2):992. doi: 10.3390/ijerph19020992 (PMC8775462; doi:10.3390/ijerph19020992)
Supplement: Supplementary file 1 [file ijerph-19-00992-s001.zip]

Archive with 1 entries (1 files):
- ijerph-1484828-SI.pdf
